# Supplementary material for: Effects of a Multimodal Lifestyle Intervention on Cardiometabolic Markers in People with Progressive Multiple Sclerosis: A Secondary Analysis of a Pilot Study
Source: Nutrients. 2025 Mar 27;17(7):1163. doi: 10.3390/nu17071163 (PMC11990591; doi:10.3390/nu17071163)
Supplement: Supplementary file 1 [file nutrients-17-01163-s001.zip]

Archive with 1 entries (1 files):
- nutrients-3517892-supplementary.pdf
